# Supplementary material for: Comparative Transcriptome Analysis of CMV or 2b-Deficient CMV-Infected dcl2dcl4 Reveals the Effects of Viral Infection on Symptom Induction in Arabidopsis thaliana
Source: Viruses. 2022 Jul 21;14(7):1582. doi: 10.3390/v14071582 (PMC9320214; doi:10.3390/v14071582)
Supplement: Supplementary file 1 [file viruses-14-01582-s001.zip]

Archive with 2 entries (2 files):
- Supplemental Figures.pptx
- Supplemetal Tables.pdf
